# Supplementary material for: Epitope Coverage of Anti-SARS-CoV-2 Nucleocapsid IgA and IgG Antibodies Correlates with Protection against Re-Infection by New Variants in Subsequent Waves of the COVID-19 Pandemic
Source: Viruses. 2023 Feb 20;15(2):584. doi: 10.3390/v15020584 (PMC9967965; doi:10.3390/v15020584)
Supplement: Supplementary file 1 [file viruses-15-00584-s001.zip]

Archive with 1 entries (1 files):
- viruses-2149269-supplementary.pdf
